# Supplementary material for: Secuer: Ultrafast, scalable and accurate clustering of single-cell RNA-seq data
Source: PLoS Comput Biol. 2022 Dec 5;18(12):e1010753. doi: 10.1371/journal.pcbi.1010753 (PMC9754601; doi:10.1371/journal.pcbi.1010753)
Supplement: S1 Table — (XLSX) [file pcbi.1010753.s009.xlsx]

## Sheet: Table S1
Table S1: scRNA-seq Datasets used in this study
#Cells and #Genes refer to the number of cells and genes after preprocessing. K is the number of clusters. Reference refers to the number of labels in the dataset.
Dataset	Protocols	#Cells	#Genes	K			Source
				Reference	Louvain	Secuer
Biase	SMART-seq	49	3922	3	3	3	Biase, et al., 2014 GSE57249
Yan	TruSeq DNA	90	2903	7	3	3	Yan, et al., 2013 GSE36552
Goolam	Smart-Seq2	124	3212	5	3	5	Goolam, et al., 2016 E-MTAB-3321
Deng	SMART-seq	268	3028	10	6	9	Deng, et al., 2014 GSE46719
Pollen	SMART-seq	301	3942	11	8	9	Pollen, et al., 2014 https://scrnaseq-public-datasets.s3.amazonaws.com/scater-objects/pollen.rds
kolodziejczyk	SMART-seq	704	3796	3	6	7	Kolodziejczyk, et al., 2015 KolodziejczykESCData function of the R package scRNAseq.
Worm neuron	sci-RNA-seq	4186	1525	10	34	28	Cao, et al., 2017 https://atlas.gs.washington.edu/worm-rna/docs/
CITE PBMC	CITE-seq	8617	255	15	14	15	Mimitou, et al., 2019 https://github.com/ttgump/scDCC/tree/master/data
10X PBMC	10X Genomics	4271	1285	8	13	12	Zheng, et al., 2017 https://github.com/ttgump/scDCC/tree/master/data
Human kidney	10X Genomics	5685	5707	11	26	17	Young, et al., 2018 https://github.com/ttgump/scDCC/tree/master/data
Mouse retina	Drop-seq	27499	1639	19	20	16	Shekhar, et, al., 2016 GSE81905 https://github.com/ttgump/scDCC/tree/master/data
TAM FACS	Smart-seq2	110823	2844	23	50	26	Zhang, et al, 2021 https://figshare.com/articles/dataset/tms_gene_data_rv1/12827615
MCA	Microwell-seq	325486	2940	47	52	32	Han, et al., 2018 https://figshare.com/articles/dataset/MCA_DGE_Data/5435866
Mouse brain	10X Genomics	1011462	1376	19	28	16	https://support.10xgenomics.com/single-cell-gene-expression/datasets/1.3.0/1M_neurons
COVID19	10x Genomics	1462702	27943	12/64*	45	14	Ren, et al.,2012 https://drive.google.com/file/d/1IwWcn4WYKgNbz4DpNweM2cKxlx1hbM0/view
*The 12 and 64 are, respectively, the number of the major cell types and the number of cell types provided by the authors in COVID19 dataset.
