# Supplementary material for: Secuer: Ultrafast, scalable and accurate clustering of single-cell RNA-seq data
Source: PLoS Comput Biol. 2022 Dec 5;18(12):e1010753. doi: 10.1371/journal.pcbi.1010753 (PMC9754601; doi:10.1371/journal.pcbi.1010753)
Supplement: S2 Table — (XLSX) [file pcbi.1010753.s010.xlsx]

## Sheet: Table S2
These datasets are used in Supplementary Figure 1 (S1 Fig) to evaluate the Secuer and U-SPEC. All of these can be downloaded from http://bis.zju.edu.cn/MCA/gallery.html. The processing steps see the processing of larger datasets in the Data preprocessing. Here #Cells and #Genes are, respectively, the number of cells and genes after preprocessing. K is the number of clusters. Reference refers to t…
Dataset	Protocols	#Cells	#Genes	K			Reference
				Refernce	Louvain	Secuer
Neonatal Rib	Microwell-seq	6262	2043	26	19	16	Han, X. et al., 2018 http://bis.zju.edu.cn/MCA/gallery.html.
Neonatal Pancreas	Microwell-seq	5639	1717	16	15	13
Adult Adrenal Gland	Microwell-seq	11815	2010	18	17	13
Adult Bladder	Microwell-seq	2746	3107	16	11	11
Adult Brain	Microwell-seq	4038	2551	15	10	10
Adult Heart	Microwell-seq	14245	1052	25	22	18
Adult Intestine	Microwell-seq	6684	1792	28	18	18
Adult Kidney	Microwell-seq	4673	2056	29	18	18
Adult Liver	Microwell-seq	4685	2022	20	12	12
Adult Lung	Microwell-seq	6940	2512	32	19	16
Adult Muscle	Microwell-seq	1102	2673	17	11	14
Adult Omentum	Microwell-seq	4978	1865	19	16	15
Adult Ovary	Microwell-seq	4363	3487	14	12	12
Adult Pancreas	Microwell-seq	3610	2775	22	15	13
Adult Pleura	Microwell-seq	4866	1820	14	12	11
Adult Prostate	Microwell-seq	8287	1312	20	18	15
Adult Spleen	Microwell-seq	1970	2174	11	8	10
Adult Stomach	Microwell-seq	13278	1522	23	19	13
Adult Testis	Microwell-seq	18530	1618	15	14	13
Adult Thymus	Microwell-seq	4289	2141	9	8	7
Adult Uterus	Microwell-seq	3739	3401	19	17	16
Arc ME	Microwell-seq	20689	2435	21	25	21
Bone Marrow ckit	Microwell-seq	26483	1301	19	14	12
Bone Marrow	Microwell-seq	9049	2625	17	12	13
Bone Marrow Mesenchyme	Microwell-seq	7365	2427	19	17	15
E10.5DayEmbryo	Microwell-seq	26551	1642	25	17	14
E18 Brain	Microwell-seq	8994	1599	23	20	18
E6.5 E8.5 Embryo	Microwell-seq	7484	1896	19	20	16
E8.25 Embryo	Microwell-seq	19386	1648	24	22	16
Eighteen Months Bladder	Microwell-seq	9890	1736	17	16	12
Eighteen Months Brain	Microwell-seq	9298	2002	17	14	11
Eighteen Months Heart	Microwell-seq	9617	1128	19	16	14
Eighteen Months Intestine	Microwell-seq	5063	1006	15	22	16
Eighteen Months Kidney	Microwell-seq	8995	1647	18	13	12
Eighteen Months Liver	Microwell-seq	8755	1171	22	16	13
Eighteen Months Lung	Microwell-seq	7302	1473	18	18	15
Eighteen Months Pancreas	Microwell-seq	10171	1311	19	17	14
Eighteen Months Prostate	Microwell-seq	8347	2083	17	19	16
Eighteen Months Spleen	Microwell-seq	5339	1215	13	12	12
Eighteen Months Stomach	Microwell-seq	18324	1359	16	21	14
Eighteen Months Testis	Microwell-seq	9866	2253	9	9	8
Eighteen Months Thymus	Microwell-seq	4457	1268	10	10	11
Eighteen Months Uterus	Microwell-seq	5833	2347	15	9	10
Embryonic Mesenchyme	Microwell-seq	2771	2799	25	15	15
Embryonic Stem Cell	Microwell-seq	9991	2454	4	6	8
Fetal Brain	Microwell-seq	4369	1805	18	9	11
Fetal Heart	Microwell-seq	10123	2318	25	20	16
Fetal Intestine	Microwell-seq	6076	1725	20	15	14
Fetal Kidney	Microwell-seq	9432	1931	19	12	11
Fetal Liver	Microwell-seq	2699	2121	11	11	10
Fetal Lung	Microwell-seq	6453	1509	13	12	11
Fetal Pancreas	Microwell-seq	11983	1813	18	12	11
Fetal Stomach	Microwell-seq	15599	1341	22	20	16
Fetal Testis	Microwell-seq	6044	2490	11	9	11
Fetal Uterus	Microwell-seq	8462	2475	13	9	10
Lung Mesenchyme	Microwell-seq	5691	2680	8	9	10
Mammary Gland Involution	Microwell-seq	4821	1649	24	18	18
Mammary Gland	Microwell-seq	13538	2305	90	61	23
Mammary Gland Pregrancy	Microwell-seq	4909	1875	18	9	10
Mammary Gland Virgin	Microwell-seq	5380	1945	18	13	13
Mesenchymal Stem Cell	Microwell-seq	7319	2282	3	6	7
Neonatal Brain	Microwell-seq	9265	1776	27	17	16
Neonatal Calvaria	Microwell-seq	7964	1592	14	14	10
Neonatal Heart	Microwell-seq	3948	2374	18	13	14
Neonatal Intestine	Microwell-seq	9101	2741	24	17	16
Neonatal Kidney	Microwell-seq	13155	1802	30	18	14
Neonatal Liver	Microwell-seq	9980	1833	16	17	14
Neonatal Lung	Microwell-seq	5906	2263	22	20	17
Neonatal Muscle	Microwell-seq	4873	2635	27	20	18
Neonatal Skin	Microwell-seq	3392	2515	24	16	14
Neonatal Stomach	Microwell-seq	4073	2843	22	13	13
Neonatal Uterus	Microwell-seq	4561	2251	20	12	13
One Year Brain	Microwell-seq	3770	2071	19	17	17
One Year Heart	Microwell-seq	4092	1961	19	13	14
One Year Intestine	Microwell-seq	5875	931	13	19	14
One Year Kidney	Microwell-seq	11474	1149	27	17	11
One Year Liver	Microwell-seq	9907	1160	21	20	15
E12.5DayEmbryo	Microwell-seq	72792	1460	34	24	17
Neonatal Testis	Microwell-seq	9034	2937	18	14	11
One Year Bladder	Microwell-seq	2411	2374	12	7	8
One Year Lung	Microwell-seq	4946	1825	22	19	16
One Year Pancreas	Microwell-seq	6419	1594	14	15	12
One Year Prostate	Microwell-seq	8129	1573	18	17	17
One Year Spleen	Microwell-seq	2032	1326	11	9	10
One Year Stomach	Microwell-seq	10713	1284	19	17	12
One Year Testis	Microwell-seq	7688	2105	10	16	11
One Year Thymus	Microwell-seq	2732	1769	8	8	7
One Year Uterus	Microwell-seq	13405	1265	19	15	13
Pancreatic Islet	Microwell-seq	1886	2831	13	10	11
Peripheral Blood	Microwell-seq	7095	1849	21	16	12
Placenta	Microwell-seq	4346	2821	28	20	20
Preimplantation Embryo	Microwell-seq	161	2472	5	4	8
Retina	Microwell-seq	8303	4995	19	12	8
Small Intestinal Epithelium	Microwell-seq	5831	2457	15	11	12
Ten Days Brain	Microwell-seq	6100	1798	23	19	18
Ten Days Heart	Microwell-seq	5383	1346	26	18	17
Ten Days Intestine	Microwell-seq	17909	1414	18	19	13
Ten Days Kidney	Microwell-seq	12129	1272	17	15	13
Ten Days Liver	Microwell-seq	9259	1741	27	23	17
Ten Days Lung	Microwell-seq	11314	1507	22	21	18
Ten Days Pancreas	Microwell-seq	11007	1771	20	20	15
Ten Days Stomach	Microwell-seq	22599	1346	23	19	14
Ten Days Testis	Microwell-seq	15808	2517	14	11	10
Ten Days Uterus	Microwell-seq	4841	1866	19	14	14
Three Weeks Brain	Microwell-seq	4435	3089	16	15	13
Three Weeks Heart	Microwell-seq	4054	2161	15	9	9
Three Weeks Intestine	Microwell-seq	9365	1551	22	18	16
Three Weeks Kidney	Microwell-seq	5700	1935	20	15	13
Three Weeks Liver	Microwell-seq	5867	2084	24	14	12
Three Weeks Lung	Microwell-seq	6391	2418	17	14	14
Three Weeks Pancreas	Microwell-seq	4858	1877	21	17	17
Three Weeks Stomach	Microwell-seq	9959	1241	15	15	13
Three Weeks Testis	Microwell-seq	9095	2517	17	9	11
Three Weeks Uterus	Microwell-seq	9077	1344	13	14	13
Trophoblast Stem Cell	Microwell-seq	19489	2288	5	8	8
Two Years Bladder	Microwell-seq	17618	1269	23	18	14
Two Years Brain	Microwell-seq	11900	1573	21	21	15
Two Years Heart	Microwell-seq	23218	990	20	17	14
Two Years Intestine	Microwell-seq	20659	1461	26	27	16
Two Years Kidney	Microwell-seq	10233	2024	21	18	16
Two Years Liver	Microwell-seq	22675	856	26	22	17
Two Years Lung	Microwell-seq	9443	1700	23	17	15
Two Years Pancreas	Microwell-seq	14112	852	21	21	15
Two Years Prostate	Microwell-seq	11561	1243	22	13	14
Two Years Spleen	Microwell-seq	23179	856	25	16	14
Two Years Stomach	Microwell-seq	5294	2226	16	19	14
Two Years Testis	Microwell-seq	15580	2245	14	14	13
Two Years Uterus	Microwell-seq	21286	1169	20	18	15
